# Supplementary material for: Digital Microfluidic qPCR Cartridge for SARS-CoV-2 Detection
Source: Micromachines (Basel). 2022 Jan 27;13(2):196. doi: 10.3390/mi13020196 (PMC8874717; doi:10.3390/mi13020196)
Supplement: Supplementary file 1 [file micromachines-13-00196-s001.zip]

Archive with 1 entries (1 files):
- micromachines-1561799-supplementary.mp4
